# Supplementary material for: The study of the association between immune monitoring and pneumonia in kidney transplant recipients through machine learning models
Source: J Transl Med. 2020 Sep 29;18:370. doi: 10.1186/s12967-020-02542-2 (PMC7526199; doi:10.1186/s12967-020-02542-2)
Supplement: Supplementary file 1 — Additional file 1: Additional tables. [file 12967_2020_2542_MOESM1_ESM.xlsx]

## Sheet: Table 1
Additional Table S1. Criteria for severe pneumonia in kidney transplant recipients
Major criteria
	Invasive mechanical ventilation
	Septic shock with the need for vasopressors
Minor criteria
	Respiratory rate ≥ 30 breaths/min
	PaO2/FiO2 ratio ≤ 250
	Multilobar infiltrates
	Confusion/disorientation
	Uremia (BUN ≥ 40 mg/dL)
	Leukopenia (WBC < 4000 cells/mm3)
	Thrombocytopenia (platelet < 100000 cells/mm3)
	Hypothermia
	Hypotension requiring aggressive fluid resuscitation
BUN, blood urea nitrogen; WBC, white blood cells.

## Sheet: Table 2
Additional Table S2. Clinical characteristics of the patients for validation as external data
Characteristics	All (n = 42)	Pneumonia (n = 10)	Stable (n = 32)	P value
Age, years ± SD	42.36 ± 8.67	46.30 ± 8.30	41.13 ± 8.54	0.1
Male, n (%)	23 (54.8)	5 (50.0)	18 (56.3)	0.729
Donor, n (%)				1.000*
DCD	41 (97.6)	31 (96.9)	10 (100.0)
Relative	1 (2.4)	1 (3.1)	0 (0)
Time since transplant (months)	12.53 ± 20.04	7.96 ± 10.64	13.96 ± 22.13	0.896#
Induction, n (%)				0.526
None	3 (7.1)	1 (10.0)	2 (6.3)
ATG	28 (66.7)	8 (80.0)	20 (62.5)
Basiliximab	5 (11.9)	0 (0.0)	5 (15.6)
NA	6 (14.3)	1 (10.0)	5 (15.6)
eGFR (ml/min/1.73m2)	57.46 ± 25.34	37.43 ± 23.29	63.72 ± 22.84	0.003
CNI, n (%)				1.000*
FK506	30 (71.4)	7 (70.0)	23 (71.9)
CsA	12 (28.6)	3 (30.0)	9 (28.1)
* Tested by Fisher’s exact test; # Tested by Mann-Whitney U test. Estimated glomerular filtration rate (eGFR) calculated by the Chronic Kidney Disease Epidemiology Collaboration (CKD-EPI) equation. SD, standard deviation; DCD, donation after citizens' death; ATG, anti-thymocyte globulin; NA, not available; CNI, calcineurin inhibitor; CsA, cyclosporine A.

## Sheet: Table 3
Additional Table S3. The results of logistic regression of immune monitoring panel to diagnose pneumonia in kidney transplant recipients
Parameters	β	SE	Constant	P	OR (95% CI)
Monocyte HLA-DR, MFI	-0.001	< 0.001	0.428	0.001	0.999 (0.998, 1.000)
Neutrophil CD64, MFI	0.021	0.004	-4.576	< 0.001	1.021 (1.013, 1.029)
CD3+ T cells/TBNK, %	0.032	0.018	-3.206	0.077	1.033 (0.996, 1.071)
CD3+ T cells, cells/μl	-0.003	0.001	1.888	< 0.001	0.997 (0.996, 0.998)
CD8+ T cells/TBNK, %	-0.003	0.017	-0.673	0.866	0.997 (0.965, 1.030)
CD8+ T cells, cells/μl	-0.006	0.001	1.645	< 0.001	0.994 (0.992, 0.996)
CD4+ T cells/TBNK, %	0.035	0.017	-2.113	0.042	1.036 (1.001, 1.072)
CD4+ T cells, cells/μl	-0.004	0.001	1.112	< 0.001	0.996 (0.994, 0.998)
NK cells/TBNK, %	-0.057	0.023	0.065	0.014	0.944 (0.902, 0.988)
NK cells, cells/μl	-0.012	0.002	1.161	< 0.001	0.988 (0.984, 0.993)
B cells/TBNK, %	0.034	0.034	-1.077	0.326	1.034 (0.967, 1.106)
B cells, cells/μl	-0.018	0.004	0.892	< 0.001	0.982 (0.974, 0.991)
TBNK, cells/μl	-0.003	0.001	2.502	< 0.001	0.997 (0.996, 0.998)
CD4/CD8 ratio	0.248	0.292	-1.066	0.395	1.282 (0.723, 2.272)
HLA-DR, human leukocyte antigen-DR; MFI, median fluorescence intensity; SE, standard error; OR, odds ratio; CI, confidence interval; TBNK, T, B and NK cells; NK cells, natural killer cells.

## Sheet: Table 4
Additional Table S4. The performance of the models developed by machine learning to predict the prognosis of pneumonia
Models	Sensitivity (%)	Specificity (%)	PPV (%)	NPV (%)	AUC
SVM	10	96.6666	20	65.6667	0.6
LR	6.66666	92.6667	20	62.8333	0.672
MLP	43.3333	86	60	71.9048	0.716
RF	53.3	80	68	75.3	0.76
PPV, positive predictive value; NPV, negative predictive value; AUC, area under curve; SVM, support vector machine; LR, logistic regression; MLP, multi-layer perceptron; RF, random forest.

## Sheet: Table 5
Additional Table S5. The performance of the machine learning models validated by external data
Models	Sensitivity (%)	Specificity (%)	PPV (%)	NPV (%)	AUC	Accuracy (%)
SVM	90	81.25	60	96.3	0.945	83.3333
LR	80	90.6	72.7	93.5	0.936	88.0762
MLP	90	84.3	64.3	96.4	0.934	85.6571
RT	80	84.3	61.5	93.1	0.904	83.2762
PPV, positive predictive value; NPV, negative predictive value; AUC, area under curve; SVM, support vector machine; LR, logistic regression; MLP, multi-layer perceptron; RT, random forest.
